# Supplementary material for: Association Between Anxiety and Suicidal Ideation, and Dietary Patterns
Source: Nutrients. 2026 May 14;18(10):1568. doi: 10.3390/nu18101568 (PMC13209512; doi:10.3390/nu18101568)
Supplement: Supplementary file 1 [file nutrients-18-01568-s001.zip]

Archive with 1 entries (1 files):
- nutrients-4274352-supplementary.pdf
